# Supplementary material for: Guillain–Barré Syndrome in Northern China: A Retrospective Analysis of 294 Patients from 2015 to 2020
Source: J Clin Med. 2022 Oct 26;11(21):6323. doi: 10.3390/jcm11216323 (PMC9658830; doi:10.3390/jcm11216323)
Supplement: Supplementary file 1 [file jcm-11-06323-s001.zip]

Archive with 1 entries (1 files):
- jcm-1910942-supplementary.pdf
